# Supplementary material for: New Insights into the Structural Requirements of Isatin-Derived Pro-Apoptotic Agents against Acute Myeloid Leukemia
Source: Pharmaceuticals (Basel). 2022 Dec 17;15(12):1579. doi: 10.3390/ph15121579 (PMC9784816; doi:10.3390/ph15121579)
Supplement: Supplementary file 1 [file pharmaceuticals-15-01579-s001.zip]

Archive with 1 entries (1 files):
- pharmaceuticals-2093347-supplementary.pdf
